# Supplementary material for: Watch out! High vigilance at small waterholes when alone in open trees
Source: PLoS One. 2024 Jul 3;19(7):e0304257. doi: 10.1371/journal.pone.0304257 (PMC11221651; doi:10.1371/journal.pone.0304257)
Supplement: S1 Table — (XLSX) [file pone.0304257.s002.xlsx]

## Sheet: Sheet1
Location	Water size	#birds	#birdsCAT	Morph	Sex	Openness	OpennessCAT	Head movements	Duration	Frequency head movements	Group composition		LEGEND
1	1	1	1	1	2	12	2	59	130.65	0.451588	0
1	1	1	1	1	1	11	1	31	43.56	0.711662	0		Location	waterhole 1-7
1	1	1	1	2	2	11	1	22	34.8	0.632184	0		Water size	1 <1m, 2 =1-5m, 3>10m
1	1	1	1	1	1	11	1	11	15.63	0.703775	0		#birds	number of birds present
1	1	1	1	1	1	11	1	59	54	1.09259	0		#birdsCAT	1=alone, 2=2 birds, 3=3-4 birds, 4=5-7 birds, 5>7 birds
1	1	1	1	3	3	12	2	42	64.3	0.653188	0		Morph	1=black-headed, 2=red-headed, 3=juvenile
1	1	1	1	2	2	13	2	59	73.48	0.80294	0		Sex	1=male, 2=female, 3=juvenile
1	1	1	1	1	2	13	2	59	140.46	0.420048	0		Openness	1=open tree without leaves, 2=tree with medium dense leave cover, 3=tree with dense leave cover
1	1	2	2	1	1	11	1	59	68.29	0.863963	1		OpennessCAT	1=open tree without leaves, 2=tree with medium to dense leave cover
1	1	2	2	2	1	11	1	59	112.7	0.523514	1		Head movements	number of head movements without interruption
1	1	2	2	1	1	11	1	59	59.79	0.986787	1		Duration	time it took to make above head movements
1	1	1	1	1	1	11	1	44	48.69	0.903676	0		Frequency head movements	Head movements/ duration
1	1	3	3	2	1	11	1	15	26.64	0.563063	1		Group composition	0=birds in same head colour group, 1=birds in mixed head colour groups
1	1	2	2	1	2	11	1	46	90.03	0.510941	1
1	1	2	2	1	2	13	2	59	86.13	0.685011	1
1	1	2	2	2	1	13	2	59	97.58	0.604632	1
1	1	2	2	1	2	13	2	59	134.28	0.43938	1
1	1	2	2	2	1	13	2	25	57.72	0.433125	1
1	1	2	2	1	2	13	2	59	143.89	0.410035	1
1	1	2	2	2	1	13	2	52	91.28	0.569676	1
1	1	1	1	1	2	11	1	17	15.59	1.09044	0
1	1	1	1	1	2	11	1	34	29.91	1.13674	0
1	1	1	1	2	2	13	2	19	22.7	0.837004	0
1	1	1	1	1	1	11	1	24	22.18	1.08206	0
1	1	1	1	1	1	12	2	13	12.33	1.05434	0
1	1	1	1	3	3	11	1	56	71.35	0.784863	0
1	1	1	1	1	1	11	1	11	15.42	0.713359	0
1	1	1	1	1	1	11	1	59	47.88	1.23225	0
1	1	1	1	1	2	12	2	77	196.17	0.392517	0
1	1	3	3	2	2	12	2	15	14.56	1.03022	0
1	1	5	4	1	1	13	2	59	56	1.05357	1
1	1	2	2	1	1	12	2	59	78.12	0.755248	0
1	1	1	1	3	3	13	2	34	30.38	1.11916	0
1	1	1	1	2	2	11	1	11	10.88	1.01103	0
1	1	2	2	1	2	11	1	59	69.6	0.847701	0
1	1	2	2	1	2	13	2	59	63.87	0.923751	0
1	1	1	1	3	3	12	2	15	14.49	1.0352	0
1	1	1	1	1	2	11	1	59	55.52	1.06268	0
1	1	1	1	1	2	11	1	59	62.47	0.944453	0
1	1	1	1	1	2	11	1	79	69.65	1.13424	0
1	1	1	1	1	1	13	2	55	54.6	1.00733	0
1	1	1	1	1	1	11	1	19	16.4	1.15854	0
1	1	1	1	1	1	12	2	17	17.13	0.992411	0
1	1	1	1	1	2	11	1	17	19.91	0.853842	0
1	1	1	1	1	2	12	2	59	71.82	0.821498	0
1	1	2	2	1	2	12	2	59	65.62	0.899116	0
1	1	1	1	3	3	11	1	12	25.66	0.467654	0
1	1	1	1	3	3	11	1	38	61.15	0.621423	0
1	1	1	1	3	3	11	1	22	24.34	0.903862	0
1	1	3	3	1	1	13	2	10	9.36	1.06838	0
1	1	3	3	1	1	13	2	59	79.42	0.742886	0
1	1	2	2	2	2	11	1	33	50.62	0.651916	0
1	1	2	2	1	2	12	2	18	21.37	0.842302	1
1	1	2	2	1	2	12	2	59	60.46	0.975852	0
1	1	1	1	2	2	11	1	26	34.91	0.744772	0
1	1	1	1	2	2	12	2	59	96.22	0.613178	0
1	1	2	2	3	3	11	1	59	64.35	0.916861	0
1	1	1	1	2	2	11	1	59	64.91	0.908951	0
1	1	3	3	1	1	11	1	26	16.54	1.57195	0
1	1	3	3	2	1	13	2	52	94.66	0.549334	0
1	1	3	3	2	1	12	2	59	81.43	0.724549	0
1	1	2	2	1	2	11	1	19	14.96	1.27005	0
1	1	2	2	1	2	12	2	59	82.04	0.719161	0
1	1	1	1	1	2	11	1	32	79.8	0.401003	0
1	1	1	1	2	1	13	2	11	17.47	0.629651	0
1	1	2	2	3	3	12	2	34	78.33	0.434061	0
1	1	2	2	3	3	11	1	59	64.68	0.912183	0
1	1	3	3	1	2	11	1	30	40.46	0.741473	0
1	1	3	3	1	2	11	1	20	21.2	0.943396	0
1	1	1	1	3	3	11	1	59	46.48	1.26936	0
1	1	2	2	3	3	11	1	29	72.52	0.39989	0
1	1	1	1	1	1	11	1	36	41.25	0.872727	0
1	1	1	1	1	2	11	1	42	52.08	0.806452	0
1	1	1	1	1	2	11	1	59	67.04	0.880072	0
1	1	1	1	1	2	11	1	10	9.84	1.01626	0
1	1	1	1	3	3	12	2	59	96.91	0.608812	0
1	1	2	2	3	3	11	1	12	15.06	0.796813	0
1	1	1	1	3	3	11	1	39	46.62	0.836551	0
1	1	1	1	3	3	11	1	27	28.16	0.958807	0
1	1	1	1	3	3	11	1	59	72.85	0.809883	0
1	1	3	3	1	1	11	1	59	108.1	0.545791	0
1	1	3	3	3	3	11	1	59	78.76	0.749111	0
1	1	3	3	1	1	11	1	51	37.14	1.37318	0
1	1	1	1	1	2	11	1	17	17.17	0.990099	0
1	1	3	3	1	1	11	1	26	39.2	0.663265	0
1	1	3	3	1	1	12	2	57	76.82	0.741994	0
1	1	1	1	1	1	11	1	19	12.74	1.49137	0
1	1	1	1	1	2	11	1	57	81.06	0.703183	0
1	1	2	2	1	2	12	2	59	115.84	0.509323	0
1	1	2	2	1	1	11	1	59	69.05	0.854453	0
1	1	3	3	1	1	11	1	9	10.28	0.875486	0
1	1	6	4	1	1	13	2	16	18.43	0.86815	0
1	1	6	4	1	1	12	2	63	128.24	0.491266	0
1	1	1	1	1	2	11	1	10	18.29	0.546747	0
1	1	2	2	1	2	12	2	14	11.11	1.26013	1
1	1	2	2	1	2	13	2	39	60	0.65	1
1	1	2	2	2	1	11	1	9	9.51	0.946372	1
1	1	1	1	1	1	11	1	23	30.32	0.758575	0
1	1	1	1	1	2	11	1	33	34.81	0.948003	0
1	1	2	2	1	2	11	1	22	31.08	0.707851	0
1	1	2	2	1	1	11	1	24	22.13	1.0845	0
1	1	2	2	1	1	12	2	16	35.74	0.447678	0
1	1	1	1	2	1	12	2	15	15.85	0.946372	0
1	1	1	1	3	3	11	1	59	62.05	0.950846	0
1	1	2	2	1	1	11	1	40	60.08	0.665779	0
1	1	2	2	1	1	11	1	59	66.8	0.883234	0
1	1	4	3	2	1	11	1	19	27.95	0.679785	1
1	1	1	1	2	1	11	1	59	152.99	0.385646	0
1	1	1	1	1	2	11	1	17	17.06	0.996483	0
1	1	2	2	3	3	12	2	50	60.64	0.824538	0
1	1	1	1	3	3	12	2	15	14.03	1.06914	0
1	1	1	1	3	3	11	1	59	120.45	0.48983	0
1	1	1	1	3	3	11	1	34	55.03	0.617845	0
1	1	1	1	3	3	13	2	17	17.07	0.995899	0
1	1	2	2	3	3	12	2	9	11.34	0.793651	0
1	1	1	1	3	3	12	2	31	29.93	1.03575	0
1	1	1	1	3	3	13	2	10	7.2	1.38889	0
1	1	1	1	1	1	11	1	59	101.74	0.57991	0
1	1	1	1	1	1	12	2	14	26.46	0.529101	0
1	1	2	2	2	2	11	1	59	70.18	0.840695	0
1	1	1	1	3	3	11	1	59	99.02	0.595839	0
1	1	3	3	2	1	11	1	22	29.34	0.74983	1
1	1	3	3	2	1	11	1	34	58.39	0.582291	1
1	1	3	3	1	2	13	2	59	70.13	0.841295	1
1	1	3	3	1	2	13	2	59	71.13	0.829467	1
1	1	1	1	3	3	13	2	45	68.16	0.660211	0
1	1	2	2	3	3	11	1	17	19.37	0.877646	0
1	1	1	1	3	3	11	1	59	60.85	0.969597	0
1	1	1	1	3	3	12	2	32	26.84	1.19225	0
1	1	2	2	3	3	12	2	59	86.92	0.678785	0
1	1	4	3	1	2	11	1	13	11.26	1.15453	0
1	1	2	2	2	2	11	1	59	81.37	0.725083	0
1	1	1	1	2	2	12	2	49	50.12	0.977654	0
1	1	2	2	1	2	11	1	26	30.48	0.853018	0
1	1	2	2	1	2	11	1	52	76.17	0.682683	0
1	1	4	3	1	2	11	1	59	58.93	1.00119	0
1	1	7	4	2	1	11	1	46	54.79	0.839569	1
1	1	17	5	2	1	11	1	59	59.1	0.998308	1
1	1	4	3	1	1	11	1	39	43.69	0.892653	1
1	1	16	5	2	1	11	1	59	53.7	1.0987	1
1	1	2	2	1	2	11	1	10	9.08	1.10132	0
1	1	10	5	1	1	12	2	17	24.39	0.697007	1
1	1	2	2	1	1	13	2	59	91.77	0.642912	0
1	1	6	4	1	1	11	1	43	57.13	0.752669	1
1	1	2	2	1	1	12	2	31	74.31	0.417171	0
1	1	15	5	1	2	11	1	59	66.44	0.888019	1
1	1	1	1	3	3	11	1	15	19.69	0.761808	0
1	1	1	1	3	3	11	1	12	9.85	1.21827	0
1	1	3	3	3	3	12	2	32	29.83	1.07275	0
1	1	3	3	2	1	11	1	26	36.17	0.718828	0
1	1	2	2	3	3	11	1	59	67.89	0.869053	0
1	1	2	2	1	2	11	1	40	71.8	0.557103	0
1	1	1	1	1	2	11	1	54	48.79	1.10678	0
1	1	1	1	1	1	11	1	22	22.93	0.959442	0
1	1	7	4	2	1	11	1	16	32	0.5	1
1	1	1	1	2	1	12	2	12	13.29	0.902935	0
1	1	1	1	1	1	11	1	35	39.8	0.879397	0
1	1	1	1	2	1	11	1	37	38.43	0.962789	0
1	1	2	2	1	2	11	1	40	43.55	0.918485	0
1	1	1	1	1	1	11	1	15	11.8	1.27119	0
1	1	1	1	2	2	11	1	17	12.67	1.34175	0
1	1	1	1	1	1	11	1	59	55.46	1.06383	0
1	1	3	3	2	1	11	1	43	58.71	0.732414	1
1	1	1	1	2	1	11	1	28	32.37	0.864998	0
1	1	1	1	2	1	12	2	17	22.48	0.756228	0
1	1	1	1	1	1	11	1	33	28.5	1.15789	0
1	1	1	1	2	1	11	1	59	59.88	0.985304	0
1	1	2	2	1	2	12	2	59	107.52	0.548735	0
1	1	1	1	3	3	12	2	38	27.25	1.3945	0
1	1	1	1	3	3	11	1	17	15.88	1.07053	0
1	1	2	2	3	3	11	1	14	12.63	1.10847	0
1	1	1	1	1	1	11	1	56	61.1	0.91653	0
1	1	2	2	1	1	12	2	13	17.94	0.724638	0
1	1	1	1	1	2	12	2	27	34.76	0.776755	0
1	1	1	1	1	2	11	1	20	19.33	1.03466	0
1	1	1	1	1	2	12	2	59	65.66	0.898568	0
1	1	1	1	3	3	12	2	42	60.64	0.692612	0
1	1	2	2	3	3	11	1	23	19.49	1.18009	0
1	1	2	2	3	3	12	2	40	44.01	0.908884	0
1	1	1	1	3	3	12	2	11	11.71	0.939368	0
1	1	3	3	3	3	12	2	27	29.71	0.908785	0
1	1	1	1	1	1	12	2	51	95.93	0.531638	0
1	1	1	1	1	1	11	1	14	13.31	1.05184	0
1	1	2	2	1	1	12	2	39	68.49	0.569426	0
1	1	2	2	1	1	13	2	18	32.02	0.562149	0
1	1	2	2	1	1	13	2	25	28.43	0.879353	0
1	1	2	2	1	2	12	2	31	27.44	1.12974	0
1	1	2	2	1	2	11	1	14	21.85	0.640732	0
1	1	1	1	3	3	11	1	51	44.98	1.13384	0
1	1	1	1	3	3	11	1	59	37.02	1.59373	0
1	1	1	1	3	3	12	2	15	19.61	0.764916	0
1	1	1	1	3	3	12	2	48	51.41	0.93367	0
1	1	1	1	1	1	13	2	29	35.06	0.827153	0
1	1	1	1	1	1	12	2	29	40.83	0.710262	0
1	1	2	2	1	2	11	1	36	38.42	0.937012	0
1	1	2	2	1	2	12	2	42	60.47	0.694559	0
1	1	1	1	1	2	12	2	33	40.42	0.816428	0
1	1	1	1	1	2	12	2	30	32.92	0.9113	0
1	1	2	2	1	2	12	2	19	33.24	0.5716	0
1	1	1	1	3	3	12	2	18	16.49	1.09157	0
1	1	2	2	1	1	12	2	36	50.64	0.7109	0
1	1	1	1	1	2	12	2	59	82.77	0.712819	0
1	1	2	2	1	2	12	2	29	52.77	0.549555	0
1	1	1	1	2	2	12	2	22	30.37	0.724399	0
1	1	1	1	2	2	12	2	49	66.06	0.74175	0
1	1	1	1	1	2	11	1	18	29.88	0.60241	0
1	1	1	1	2	1	12	2	18	17.26	1.04287	0
2	3	1	1	1	2	11	1	28	37.4	0.748663	0
2	3	1	1	1	1	11	1	59	68.69	0.858931	0
2	3	4	3	1	2	11	1	19	52.5	0.361905	0
2	3	1	1	1	2	11	1	16	62.16	0.2574	0
2	3	1	1	1	2	13	2	35	87.62	0.399452	0
2	3	1	1	3	3	11	1	9	8.87	1.01466	0
2	3	1	1	3	3	11	1	59	60.86	0.969438	0
2	3	1	1	3	3	11	1	19	9.51	1.9979	0
2	3	6	4	2	2	11	1	25	26.75	0.934579	0
3	1	2	2	1	2	12	2	12	23.82	0.503778	0
3	1	2	2	1	2	13	2	29	53.22	0.544908	0
3	1	1	1	1	2	12	2	59	101.77	0.579739	0
3	1	1	1	3	3	12	2	59	57.45	1.02698	0
3	1	1	1	3	3	11	1	59	60.39	0.976983	0
3	1	6	4	3	3	11	1	19	15	1.26667	0
3	1	1	1	3	3	12	2	17	35.26	0.482133	0
3	1	1	1	3	3	11	1	13	16.09	0.807955	0
3	1	1	1	3	3	11	1	58	77.58	0.747615	0
3	1	1	1	3	3	12	2	59	79.31	0.743916	0
3	1	1	1	3	3	11	1	58	115.31	0.502992	0
3	1	1	1	1	1	11	1	37	35.6	1.03933	0
3	1	1	1	1	1	12	2	59	60.99	0.967372	0
3	1	7	4	1	1	11	1	48	57.57	0.833768	0
3	1	3	3	1	1	12	2	12	20.92	0.573614	0
3	1	2	2	3	3	12	2	59	76.78	0.768429	0
3	1	2	2	3	3	12	2	59	110.55	0.533695	0
3	1	3	3	3	3	12	2	16	22.12	0.723327	0
3	1	2	2	3	3	12	2	25	30.43	0.821558	0
3	1	1	1	3	3	12	2	59	79.49	0.742232	0
3	1	5	4	1	2	12	2	37	61.6	0.600649	0
3	1	3	3	2	1	12	2	11	13.45	0.817844	1
3	1	3	3	2	1	11	1	11	15.71	0.700191	1
3	1	1	1	2	1	13	2	10	15.75	0.634921	0
3	1	2	2	1	2	11	1	9	13.89	0.647948	0
3	1	2	2	1	1	12	2	59	103.2	0.571705	0
3	1	1	1	3	3	11	1	59	51.65	1.1423	0
3	1	1	1	3	3	12	2	12	14.18	0.846262	0
3	1	2	2	1	1	11	1	14	24.14	0.57995	0
3	1	2	2	2	1	12	2	8	9.92	0.806452	0
3	1	3	3	2	1	12	2	9	12.62	0.713154	1
3	1	3	3	3	3	12	2	12	19.47	0.616333	0
3	1	1	1	3	3	12	2	59	119.8	0.492487	0
3	1	1	1	3	3	11	1	19	38.88	0.488683	0
3	1	1	1	3	3	12	2	59	77.63	0.760015	0
3	1	1	1	3	3	12	2	30	38.6	0.777202	0
3	1	1	1	3	3	12	2	59	74.24	0.79472	0
3	1	1	1	3	3	12	2	59	66.05	0.893263	0
3	1	8	5	1	2	12	2	39	63.27	0.616406	0
3	1	8	5	2	1	12	2	53	82.51	0.642346	1
3	1	5	4	1	1	12	2	14	31.9	0.438871	0
3	1	1	1	3	3	12	2	44	51.76	0.850077	0
3	1	1	1	3	3	12	2	34	42.09	0.807793	0
3	1	2	2	3	3	12	2	59	79.72	0.74009	0
3	1	2	2	3	3	12	2	56	52.41	1.0685	0
3	1	5	4	2	1	12	2	59	64.92	0.908811	0
3	1	1	1	3	3	12	2	52	67.79	0.767075	0
3	1	1	1	3	3	12	2	13	11.78	1.10357	0
3	1	1	1	3	3	12	2	16	19.26	0.830737	0
3	1	1	1	3	3	12	2	16	24	0.666667	0
3	1	1	1	3	3	12	2	22	30.77	0.714982	0
3	1	1	1	3	3	12	2	34	42.93	0.791987	0
3	1	1	1	3	3	12	2	59	105.06	0.561584	0
3	1	2	2	3	3	12	2	30	46.45	0.645856	0
3	1	1	1	3	3	11	1	59	94.33	0.625464	0
3	1	2	2	1	2	11	1	59	154.78	0.381186	0
4	2	1	1	3	3	12	2	45	49.88	0.902165	0
4	2	1	1	3	3	13	2	30	49.93	0.600841	0
4	2	4	3	1	2	11	1	60	69.87	0.858738	0
4	2	2	2	1	1	12	2	19	27.32	0.695461	0
4	2	1	1	1	1	12	2	59	105.08	0.561477	0
4	2	3	3	1	1	12	2	59	99.36	0.5938	0
4	2	4	3	2	1	12	2	59	94.68	0.623152	1
4	2	7	4	1	1	12	2	59	91.74	0.643122	1
4	2	2	2	2	1	12	2	59	84.89	0.695017	1
4	2	2	2	1	1	12	2	59	107.35	0.549604	1
4	2	4	3	1	2	12	2	59	104.01	0.567253	1
4	2	1	1	2	1	12	2	27	36.14	0.747095	0
4	2	2	2	2	1	12	2	19	42.06	0.451736	0
4	2	1	1	3	3	11	1	59	114.04	0.517362	0
4	2	1	1	1	1	11	1	23	27.48	0.836972	0
4	2	2	2	1	2	11	1	59	67.74	0.870977	0
4	2	1	1	3	3	12	2	59	73.79	0.799566	0
4	2	1	1	3	3	12	2	39	29.97	1.3013	0
4	2	2	2	2	1	11	1	59	67.41	0.875241	0
4	2	1	1	1	2	13	2	12	9.39	1.27796	0
4	2	1	1	1	2	12	2	16	10.59	1.51086	0
4	2	1	1	3	3	11	1	59	77.28	0.763458	0
4	2	3	3	3	3	11	1	59	56.17	1.05038	0
4	2	1	1	2	1	11	1	49	45.72	1.07174	0
4	2	1	1	3	3	11	1	59	129.37	0.456056	0
4	2	4	3	1	1	11	1	22	32.36	0.679852	0
4	2	1	1	2	1	11	1	53	85.04	0.623236	0
4	2	5	4	1	2	11	1	39	98.03	0.397837	0
4	2	3	3	1	1	11	1	15	30.43	0.492935	0
4	2	2	2	1	1	11	1	37	51.96	0.712086	0
4	2	3	3	1	1	11	1	31	39.1	0.792839	1
4	2	1	1	2	1	11	1	25	29.19	0.856458	0
4	2	5	4	1	2	11	1	37	61.7	0.599676	0
4	2	1	1	3	3	11	1	59	72.87	0.809661	0
4	2	1	1	3	3	12	2	30	87.69	0.342114	0
5	3	1	1	1	2	11	1	11	25.47	0.431881	0
5	3	1	1	1	2	11	1	59	107.92	0.546701	0
5	3	1	1	1	2	11	1	59	83.34	0.707943	0
5	3	1	1	1	1	11	1	40	101.05	0.395844	0
5	3	3	3	3	3	13	2	59	86.06	0.685568	0
5	3	3	3	3	3	11	1	29	67.62	0.428867	0
5	3	3	3	3	3	13	2	35	59.25	0.590717	0
5	3	3	3	3	3	13	2	39	75.79	0.51458	0
5	3	3	3	3	3	13	2	31	46.15	0.671723	0
5	3	3	3	3	3	13	2	59	88.02	0.670302	0
5	3	1	1	3	3	11	1	59	85.74	0.688127	0
5	3	1	1	3	3	11	1	59	66.47	0.887618	0
5	3	1	1	3	3	12	2	59	107.31	0.549809	0
5	3	1	1	3	3	12	2	59	119.76	0.492652	0
5	3	4	3	1	1	12	2	12	19.19	0.625326	0
5	3	4	3	1	1	12	2	41	61.08	0.671251	0
5	3	1	1	1	1	11	1	31	47.64	0.650714	0
6	1	1	1	2	1	11	1	31	43.51	0.71248	0
6	1	5	4	1	1	11	1	59	88.44	0.667119	1
6	1	1	1	1	2	11	1	47	58.05	0.809647	0
6	1	1	1	1	1	11	1	32	43.15	0.741599	0
6	1	2	2	1	2	11	1	59	72.11	0.818194	0
6	1	3	3	1	2	11	1	59	115.34	0.511531	0
6	1	3	3	1	1	11	1	59	118.32	0.498648	0
6	1	1	1	1	2	11	1	59	83.17	0.70939	0
6	1	2	2	1	1	11	1	50	78.12	0.640041	0
6	1	2	2	2	1	11	1	59	78.97	0.747119	1
6	1	4	3	2	1	11	1	59	57.54	1.02537	1
6	1	4	3	3	3	11	1	42	49.94	0.841009	0
6	1	1	1	2	1	11	1	19	25.53	0.744222	0
6	1	1	1	2	1	12	2	17	19.47	0.873138	0
6	1	2	2	1	2	11	1	59	54.71	1.07841	0
6	1	1	1	1	2	11	1	19	30.82	0.616483	0
6	1	1	1	1	1	11	1	52	85.06	0.611333	0
6	1	4	3	1	1	11	1	59	72.47	0.81413	1
6	1	3	3	2	1	11	1	59	102.61	0.574993	1
6	1	5	4	2	1	11	1	59	100.05	0.589705	1
6	1	2	2	1	1	11	1	59	121.8	0.484401	1
6	1	2	2	2	1	11	1	48	69.7	0.688666	1
6	1	2	2	1	2	11	1	59	100.63	0.586306	1
6	1	2	2	2	1	11	1	41	48.54	0.844664	1
6	1	1	1	2	1	12	2	27	33.06	0.816697	0
6	1	1	1	1	1	11	1	57	68.88	0.827526	0
6	1	1	1	1	1	11	1	56	56.12	0.997862	0
6	1	1	1	1	2	11	1	42	38.65	1.08668	0
6	1	1	1	1	1	11	1	19	25.42	0.747443	0
6	1	1	1	1	1	11	1	59	60.97	0.967689	0
6	1	3	3	3	3	11	1	59	88.23	0.668707	0
6	1	1	1	3	3	11	1	59	110.6	0.533454	0
7	3	1	1	1	1	13	2	48	79.34	0.604991	0
7	3	1	1	3	3	11	1	13	14.22	0.914205	0
7	3	1	1	3	3	13	2	19	17.77	1.06922	0
7	3	1	1	3	3	12	2	59	111.41	0.529575	0
7	3	1	1	3	3	12	2	19	46.65	0.407288	0
7	3	1	1	1	1	12	2	48	53.06	0.904636	0
7	3	1	1	1	1	12	2	59	62.89	0.938146	0
7	3	2	2	1	1	12	2	59	80.93	0.729025	0
7	3	1	1	2	1	12	2	59	99.44	0.593323	0
7	3	4	3	2	1	12	2	59	50.85	1.16028	0
7	3	4	3	2	1	12	2	59	102.11	0.577808	1
7	3	4	3	3	3	12	2	19	16.94	1.12161	1
7	3	3	3	1	2	12	2	19	23.07	0.82358	1
7	3	20	5	1	2	12	2	55	92.92	0.591907	1
7	3	6	4	1	1	11	1	39	47.06	0.828729	0
7	3	6	4	1	1	12	2	19	24.5	0.77551	0
7	3	30	5	1	1	12	2	59	62.1	0.950081	0
7	3	29	5	2	1	12	2	59	83.18	0.709305	1
7	3	10	5	1	2	11	1	48	95.46	0.502828	1
7	3	2	2	3	3	12	2	19	13.7	1.38686	0
7	3	2	2	3	3	12	2	44	43.58	1.00964	0
7	3	1	1	1	1	11	1	59	63.36	0.931187	0
7	3	6	4	1	2	11	1	9	11.15	0.807175	0
7	3	2	2	1	2	12	2	13	13.1	0.992366	0
7	3	2	2	3	3	11	1	25	33.24	0.752106	0
7	3	1	1	1	2	11	1	59	83.38	0.707604	0
7	3	1	1	1	2	11	1	42	58.16	0.722146	0
7	3	2	2	1	2	12	2	19	22.7	0.837004	0
7	3	2	2	1	2	11	1	16	24.35	0.657084	0
7	3	2	2	1	2	11	1	28	45.53	0.614979	0
7	3	1	1	1	2	11	1	59	106.58	0.553575	0
7	3	3	3	1	2	11	1	29	42.5	0.682353	0
7	3	3	3	2	1	11	1	16	40.92	0.391007	1
7	3	3	3	1	1	11	1	11	15.78	0.697085	0
7	3	2	2	1	2	11	1	51	122.21	0.417314	0
7	3	1	1	1	2	12	2	13	14.01	0.927909	0
7	3	4	3	1	2	12	2	11	22.01	0.499773	0
7	3	4	3	1	1	12	2	59	118.06	0.499746	0
7	3	9	5	1	2	12	2	28	71.49	0.391663	0
7	3	10	5	2	1	12	2	15	29.32	0.511596	1
7	3	4	3	1	1	11	1	59	111.2	0.530576	0
7	3	7	4	1	1	11	1	59	92.08	0.640747	0
7	3	3	3	1	1	12	2	38	68.16	0.557512	0
7	3	8	5	1	2	12	2	59	117.93	0.500297	1
7	3	6	4	1	1	12	2	23	55.95	0.411081	1
7	3	5	4	3	3	12	2	12	21.87	0.548697	1
7	3	4	3	3	3	12	2	14	31.13	0.449727	1
7	3	2	2	1	2	11	1	59	129.29	0.456338	1
7	3	5	4	2	1	12	2	59	109.71	0.537781	1
7	3	4	3	3	3	11	1	59	104.31	0.565622	1
7	3	3	3	1	1	12	2	59	95.81	0.615802	1
7	3	3	3	1	1	12	2	11	20.74	0.530376	0
7	3	6	4	1	1	12	2	17	40.75	0.417178	0
7	3	6	4	2	1	12	2	18	47.65	0.377754	1
7	3	9	5	2	1	12	2	59	161.09	0.366255	1
7	3	30	5	1	1	12	2	59	138.91	0.424735	1
7	3	21	5	1	1	12	2	59	85.32	0.691514	1
7	3	8	5	1	1	12	2	59	92.49	0.637907	0
7	3	10	5	3	3	12	2	47	74.8	0.628342	0
7	3	8	5	1	2	12	2	9	14.65	0.614334	1
7	3	6	4	1	2	12	2	33	66.82	0.493864	1
7	3	1	1	1	2	12	2	17	23.78	0.714886	0
7	3	2	2	3	3	11	1	23	23.62	0.973751	0
